# Supplementary material for: Dynamic changes in Lamin B1 and heterochromatin coincide with chromatin condensation during human erythropoiesis
Source: Genome Biol. 2026 Mar 24;27:148. doi: 10.1186/s13059-026-04025-x (PMC13134142; doi:10.1186/s13059-026-04025-x)
Supplement: Supplementary file 2 — Additional file 2: Table S1. Quality control metrics for BL-HiC library sequencing alignment. [file 13059_2026_4025_MOESM2_ESM.xlsx]

## Sheet: Sheet1
Table S1. Quality control metrics for BL-HiC library sequencing alignment
	Unique_paired_alignments	trans_interaction	cis_longRange	cis_shortRange	trans%	longRange/shortRange
CFU-1	217261963	32610613	98726253	25018395	0.208567	3.94615
CFU-2	204604972	13779159	41855110	13899577	0.198165	3.01125
CFU-3	168295285	15210006	53632801	15669851	0.179973	3.42267
ProE-1	250486158	26272932	91504174	23613820	0.185818	3.87503
ProE-2	197544407	19192506	78741221	24897865	0.156251	3.16257
ProE-3	218580029	17480620	62576299	18803894	0.176821	3.32784
EB-1	240589047	26035771	101540129	27899808	0.167459	3.63946
EB-2	271499029	33839674	110910976	35317632	0.187927	3.14039
LB-1	244100054	44020873	107256105	33224751	0.238593	3.2282
LB-2	255453550	37533437	98699114	27655217	0.229019	3.56891
Poly-1	315909645	45282528	115115477	29571205	0.238368	3.89282
Poly-2	512507362	76918861	99506041	24654627	0.38253	4.036
Ortho-1	227152822	89686334	59246509	19163861	0.53354	3.09157
Ortho-2	224015498	75131590	50449835	15954306	0.530831	3.16215
Ortho-3	285879717	68626837	60182009	18867681	0.464711	3.18969
Ortho-4	332722050	97931541	85838645	28796677	0.460709	2.98085
